# Supplementary material for: Unveiling the Role of Capping Groups in Naphthalene N-Capped Dehydrodipeptide Hydrogels
Source: Gels. 2023 Jun 6;9(6):464. doi: 10.3390/gels9060464 (PMC10298498; doi:10.3390/gels9060464)
Supplement: Supplementary file 1 [file gels-09-00464-s001.zip]

Archive with 1 entries (1 files):
- gels-2414022-supplementary.pdf
